# Supplementary material for: Evaluation of Biological Properties and Beneficial Effects for a Sustainable and Conscious Exploitation of Achatina fulica Snails
Source: Biology (Basel). 2025 Feb 12;14(2):190. doi: 10.3390/biology14020190 (PMC11851829; doi:10.3390/biology14020190)
Supplement: Supplementary file 1 [file biology-14-00190-s001.zip]

Archive with 1 entries (1 files):
- biology-3406933-supplementary.pdf
